# Supplementary material for: AI-Assisted Response Surface Methodology for Growth Optimization and Industrial Applicability Evaluation of the Diatom Gedaniella flavovirens GFTA21
Source: Bioengineering (Basel). 2025 Nov 20;12(11):1277. doi: 10.3390/bioengineering12111277 (PMC12650378; doi:10.3390/bioengineering12111277)
Supplement: Supplementary file 1 [file bioengineering-12-01277-s001.zip]

Archive with 1 entries (1 files):
- bioengineering-3953930-supplementary.pdf
